# Supplementary material for: The influences of PRG-1 on the expression of small RNAs and mRNAs
Source: BMC Genomics. 2014 Apr 30;15(1):321. doi: 10.1186/1471-2164-15-321 (PMC4035053; doi:10.1186/1471-2164-15-321)
Supplement: Supplementary file 3 — Additional file 3: The novel 21U-RNAs. (XLSX 14 KB) [file 12864_2014_6021_MOESM3_ESM.xlsx]

## Sheet: novel 21U-RNAs
name	seq	embryo	L1	L2	L3	L4	young adult
1	AAAGTTATTTCTGTCGATCGT	0	0	0	0	0	1
2	AACGGGGTGGGGTGGAGGTGA	0	0	0	0	0	2
3	AATCGGAAAAGCATTTTTTTG	0	0	1	0	0	0
4	AATTGGTTGTTGGCGTGTTTT	0	0	0	1	0	0
5	ACGAAAAATTGTTGTAGTCGA	0	1	0	0	0	0
6	AGAAGCACCGGAGACTGACGA	0	1	0	0	0	0
7	AGGAGTTATGTGTATCTTGCC	0	1	0	0	0	0
8	AGTCGGTAGTGGTGGCCGCTA	0	0	0	1	0	0
9	CACTCGGACACGGCTTTCAAT	0	0	0	0	0	1
10	CGAAGCGGCATTCATGAGAAT	0	0	1	0	0	0
11	GAAAAGGGGAGCAGAACGAAA	0	1	0	0	1	0
12	GAAGACGGAGACCAGTAGGAA	0	0	0	0	1	0
13	GAATTCCTCTGCTTTCCATGA	0	0	0	1	0	0
14	GAATTTGTTGATGTGGCCTAA	0	0	0	0	0	1
15	GAGGGACGAGGAAAAGTGGTT	0	0	0	0	2	3
16	GATGGAAGTGGAGGACGATGT	0	0	0	0	0	1
17	GCCAAGATCCTTGTACTGCTG	0	0	1	0	0	1
18	GCCACATGCGATCACGGAAGA	0	0	0	0	0	1
19	GCTCGCGAGGAGACGTGGAAA	0	0	0	0	0	2
20	GGGAAAAGGGTAAAACGGATA	0	0	0	0	0	1
21	GGGACGAGGAAAAGTGGTTTC	0	0	0	2	0	0
22	GGGGTCAACGTGCAGAACAGA	0	0	0	0	0	1
23	GTAGACAATGCACGGAACGGA	0	0	1	0	0	0
24	GTCATATCTCGGCCGATGCGT	0	0	0	0	0	1
25	TAAAACAATGGAGCGGTGTAA	1	0	0	0	0	0
26	TAAAGGTGGTGTAGTCGAATT	0	0	1	1	0	0
27	TAATATGTATGTGATTCTAGG	0	0	0	0	0	1
28	TACACACACATTCCGAAACAA	0	1	0	0	0	0
29	TACCTTTTTTGCCTGCTTTAT	0	1	0	0	0	0
30	TACTATGCTCATGTCTAATTT	0	1	0	0	0	0
31	TAGAAGGAACGGCGGACATAA	0	2	2	0	0	0
32	TAGAATGCATGAGACGGACTC	0	0	1	0	0	0
33	TAGCTATGGTGTCTTGGATAA	0	1	0	0	0	0
34	TAGGAGGAGTTCAATTACACA	0	1	0	0	0	0
35	TAGGGTTGAAAGTTGTCCGGA	0	1	0	0	0	0
36	TATAACATGTGCATAAATAAT	0	1	0	0	0	0
37	TATACACATGATTAATTTTTA	0	2	0	0	0	0
38	TATAGAGTATGTATGCGCTTC	0	0	1	0	0	0
39	TATCAAACGGCCGTTACTAAA	0	0	0	0	0	1
40	TATCATATTTTATTACGAATG	0	1	1	0	0	0
41	TATGGGACGCTTTGAAGATGT	0	0	0	1	0	0
42	TATTAAAACATTGTAGGGGTC	0	0	0	1	0	0
43	TATTACAGAGCATATCAATTT	0	0	1	0	0	0
44	TATTAGGACCAAGAAGGAGAT	1	0	0	0	0	0
45	TATTAGTATCTAAGGGCTACC	0	1	0	0	0	0
46	TATTAGTTTGTTTGGACATAT	0	2	0	2	0	0
47	TATTCAAGTAGATAATTTCAT	0	0	1	0	0	0
48	TATTCAGATCTTGGTTTTTTC	0	0	0	1	0	0
49	TATTCGGACAGGCAAGATTTT	0	1	0	0	0	0
50	TATTCTGCAGTATATTAATTC	0	0	3	0	0	0
51	TATTGAGGATGGTATTTAATA	0	0	1	0	0	0
52	TATTTCCTTTTTTGAATTTTG	0	1	0	0	0	0
53	TCAAGACAGCAGACAGAATTT	0	1	0	0	0	0
54	TCAAGCACAAGATGAATTTTA	0	1	0	0	0	0
55	TCAGATGGGTCTCGGCGCAAA	0	0	0	0	0	2
56	TCATGTAGGTTTTTTTTTTGA	0	2	0	0	0	0
57	TCATGTATTGGGGGGGGGGGC	0	1	0	0	0	0
58	TCCTGCAGACCATACAAAAAA	0	1	0	0	0	0
59	TCGGACCAGGGCTGTGCGGCT	0	2	2	0	0	0
60	TCGGATCAGGAGATGGAAAAG	0	0	1	0	0	0
61	TCGGGGCACGAACGGTTAATT	0	0	1	0	0	0
62	TCTCCCAGACGTCGCGTGGCA	0	0	0	1	0	0
63	TCTGCATTTACAAGCTGTTAA	0	1	0	0	0	0
64	TCTGCCAGACTACAAACTACA	1	0	0	0	0	0
65	TCTGGGAAGGTAAAGTCGTGA	1	3	0	0	1	0
66	TCTGTTCCGTAGAAGAAAACT	0	1	0	0	0	0
67	TCTTAGAACCCATATATACCC	0	1	0	0	0	0
68	TCTTGACACTGCGGAATAAGT	0	1	0	0	0	0
69	TCTTTCATTAGTATTCCGTCG	0	2	0	0	0	0
70	TGAAATATTGTAGGGGCCCGA	0	0	0	1	0	0
71	TGACGCTGGCGATGATGTTCC	0	1	0	0	0	0
72	TGACTGGCATACACTCCCTTT	0	1	0	0	0	0
73	TGAGACTGCATCTATATAACA	0	1	0	0	0	0
74	TGATACGAGGCAGATGAAACA	0	1	0	0	0	0
75	TGATCTTCCGAAATTTTTTTT	0	0	0	1	0	0
76	TGCAAGACTATTAGAGACTGC	0	1	0	0	0	0
77	TGCAGGCGGAAAATAAATTCA	0	1	0	0	0	0
78	TGCAGTGACGGAGATATTATA	0	0	1	0	0	0
79	TGCGACGACAAAGAAGAGCCA	0	0	1	0	0	0
80	TGGACACAACACGCATTTTTT	0	0	2	0	0	0
81	TGGATAGGAGAAAAACAGCAA	0	0	1	0	0	0
82	TGGATTTTGAGCCGCGCGGAT	0	0	0	0	0	1
83	TGGCTACTGATCAGAAACGAG	0	0	1	0	0	0
84	TGGTTATTCCTCTTTTGTCGG	0	0	1	0	0	0
85	TGTGGAAGACGGAATTTGTGG	0	1	0	0	0	0
86	TTAAAAGCACGGGGAGCAATG	0	1	0	0	0	0
87	TTAACTTATGTTTCATCGTTT	0	0	0	1	0	0
88	TTAATAGACTAGGCCCTTTTA	0	1	0	0	0	0
89	TTACAATACAGAAAAAGAATT	0	1	0	0	0	0
90	TTACGGTAGATTGCAAAAAAT	0	1	0	0	0	0
91	TTATAACAAGTAGTTGGTTGA	0	0	0	1	0	0
92	TTATATAAGTAGGAACAGTTT	0	1	0	0	0	0
93	TTATGACTTGATTTTTTTTGA	0	1	0	0	0	0
94	TTATTAAGAAGAGCTGGCTAA	0	1	0	0	0	0
95	TTATTAGAAGTTCATCGGGTG	0	1	0	0	0	0
96	TTATTAGTTTGTTTGGACATA	0	0	1	0	0	0
97	TTATTTAACCGTCGTTCATTA	0	1	0	0	0	0
98	TTCAGTTTAAAAAATATGGCT	0	1	0	0	0	0
99	TTCATATTCAGGTCGTGTCAA	0	0	0	0	0	1
100	TTCATATTTTAATATCGTCTG	0	1	0	0	0	0
101	TTCGGAAAGAAATTATCGGCC	0	0	1	0	0	0
102	TTCTGAACATATTTTTGCAAA	0	0	0	0	0	1
103	TTCTTACGACGAAACAGTAGA	0	1	0	0	0	0
104	TTGAAGAACGGATCGTCCTTT	0	1	0	0	0	0
105	TTGAAGATTTTTTTTGCACAT	0	0	1	0	0	0
106	TTGACTGTATTTTGGTTTTTG	0	1	0	0	0	0
107	TTGCATACGGAATTTTATCTT	0	0	0	1	0	0
108	TTGCCTTGCTTTTTTCATAAA	0	0	0	0	0	1
109	TTGGAATGTAAATCGCGCCTA	0	1	0	0	0	0
110	TTGGGAGAGCGTACGACTGAA	0	1	2	0	2	0
111	TTGGTATACGGAGCTTCAGTT	0	0	1	0	0	0
112	TTGTACTTTCAGATTCGGACA	0	1	0	0	0	0
113	TTGTAGAAAACGTTAAAAGTA	0	2	0	0	0	0
114	TTGTGAAGTTGGGATAGGTAT	0	1	0	0	0	0
115	TTTAATTAATCCGGCAGTTTG	0	1	0	0	0	0
116	TTTACGCTCGAAGATCGTCAT	0	0	1	0	0	0
117	TTTACTTGAAGACAACTAAAT	0	1	0	0	0	0
118	TTTAGGATCTAATGGAAACAA	0	1	0	0	0	0
119	TTTATATTATATTTCTAGGCA	0	0	1	0	0	0
120	TTTCAAATTAATACTCCTTTC	0	0	0	1	0	0
121	TTTCAGTAGACATATTTGCAA	0	1	0	0	0	0
122	TTTCATAACGAGACCGCTGAA	0	0	0	0	1	0
123	TTTCTTTTTTTTTCGTCTGTG	0	3	0	0	0	0
124	TTTGAAATGTACAGAACGAGG	0	1	0	0	0	0
125	TTTGAGCTCTATTTGACGGAA	0	1	0	0	0	0
126	TTTGAGGCAAGTAAATGATTT	0	1	0	0	0	0
127	TTTGATGGAAGCTGATAATGA	0	1	0	0	0	0
128	TTTGCCGGAAAAAATCGTTTA	0	0	1	0	0	0
129	TTTGGAGCACTTGGAGACCTT	0	1	0	0	0	0
130	TTTGTATGTACCGGTTTTTCG	0	0	0	1	0	0
131	TTTGTTGATACAGAAGAAACA	0	0	1	0	0	0
132	TTTTATGGATTGTTCCGCATG	0	1	1	0	0	0
133	TTTTATTATTAGTGTCAGACA	0	0	0	0	0	1
134	TTTTGAACAGAGACTGTTAAA	0	1	0	0	0	0
135	TTTTTGATTTTCGTTTTACAT	0	0	1	0	0	0
136	TTTTTTATTAAAAAAACGTTG	0	0	1	0	0	0
